# Supplementary material for: Spatial Distribution and Compartmental Allocation of Microplastics in Belowground Systems of Mulched Phyllostachys violascens Forests Along Urban–Rural Gradients
Source: Plants (Basel). 2026 May 30;15(11):1690. doi: 10.3390/plants15111690 (PMC13259302; doi:10.3390/plants15111690)
Supplement: Supplementary file 1 [file plants-15-01690-s001.zip › Supplementary Materials-Table.xlsx]

## Sheet: Table S1
Table S1. Hazard scores of different polymer types.
Items	Polymer type
Hazard scoring	ABS	PE	PVC	PS	PP	PET	PMMA	EVA
	6552	11	10001	30	1	4	1021	9
Note: ABS, acrylonitrile-butadiene-styrene copolymer; PE, polyethylene; PVC, polyvinyl chloride; PS, polystyrene; PP, polypropylene; PET, polyethylene terephthalate; PMMA, polymethyl methacrylate; EVA, ethylene-vinyl acetate copolymer.

## Sheet: Table S2
Table S2. Classification of ecological risk levels for MPs.
Index	Ecological risk levels
Ecological risk index (H)	Ⅰ	Ⅱ	Ⅲ	Ⅳ
	＜10	10-100	101-1000	＞1000
Pollution load index (PLI)	Low pollution		Moderate pollution	Severe pollution
	＜1		1-2	＞2
Note: (1) Ecological risk levels are classified from I to IV in increasing order, where higher levels indicate greater potential ecological risk.

## Sheet: Table S3
Table S3. Variations in soil physicochemical properties in experimental Ph. violascens forests.
Experimental forest types	Soil depth/(cm)	pH	TN/(g·kg–1)	TP/(g·kg–1)	TK/(g·kg–1)	HN/(mg·kg–1)	AP/(mg·kg–1)	AK/(mg·kg–1)	SOC/(g·kg–1)	SOM/(g·kg–1)
SB0	0–10	7.55±0.08Aaa	3.15±0.03Cab	0.97±0.01Cca	24.81±0.25Bca	215.72±2.15Cab	35.20±0.35Cab	92.24±0.92Cab	34.52±0.34Cab	59.52±0.59Cab
	10–20	7.54±0.08Aaa	1.54±0.02Cbb	1.12±0.01Bab	27.54±0.27Aaa	99.94±0.99Cbb	34.59±0.34Cab	41.75±0.42Cbb	15.15±0.15Cbb	26.12±0.26Cbb
	20–40	7.44±0.07Aaa	1.39±0.01Bcb	1.00±0.01Bbb	26.80±0.27Aba	66.00±0.66Ccb	29.07±0.29Cbb	42.11±0.42Cbb	14.17±0.14Acb	24.43±0.24Acb
SB2	0–10	6.36±0.06Baa	3.33±0.03Baa	1.39±0.01Aab	21.16±0.21Cca	414.51±4.12Baa	346.91±3.45Aaa	388.90±3.87Aaa	40.94±0.41Baa	70.59±0.70Baa
	10–20	5.55±0.06Bba	1.99±0.02Abb	0.82±0.01Cbb	22.49±0.22Cba	199.26±1.98Abb	225.09±2.24Bba	311.89±3.10Abb	19.11±0.19Abb	32.95±0.33Abb
	20–40	5.03±0.05Bca	1.57±0.02Acb	0.76±0.01Ccb	24.18±0.24Baa	158.97±1.58Acb	147.11±1.46Bcb	297.04±2.96Aca	13.70±0.14Bcb	23.62±0.24Bcb
SB4	0–10	4.42±0.04Cbb	7.54±0.08Aaa	1.15±0.01Bba	26.53±0.26Aaa	770.85±7.67Aab	153.26±1.52Bcb	260.21±2.59Bab	82.98±0.83Aaa	143.06±1.42Aaa
	10–20	4.58±0.05Caa	1.60±0.02Bbb	1.80±0.02Aaa	24.22±0.24Bba	128.87±1.28Bbb	295.39±2.94Aaa	108.25±1.08Bbb	16.94±0.17Bbb	29.20±0.29Bbb
	20–40	4.62±0.05Caa	1.22±0.01Ccb	1.14±0.01Aba	26.45±0.26Aaa	101.40±1.01Bcb	233.97±2.33Aba	104.77±1.04Bcb	12.64±0.13Ccb	21.79±0.22Ccb
EB0	0–10	4.55±0.05Bab	5.18±0.05Baa	0.74±0.01Ccb	20.48±0.20Acb	469.14±4.67Baa	117.01±1.16Cca	161.77±1.61Caa	64.87±0.65Baa	111.84±1.11Baa
	10–20	4.39±0.04Abb	3.10±0.03Bba	1.19±0.01Aaa	21.78±0.22Aab	244.07±2.43Bba	165.08±1.64Cba	93.14±0.93Cba	34.52±0.34Aba	59.51±0.59Aba
	20–40	4.34±0.04Abb	2.49±0.02Bca	1.08±0.01Aba	21.05±0.21Abb	197.81±1.97Bca	142.90±1.42Caa	83.75±0.83Cca	24.20±0.24Bca	41.72±0.42Bca
EB2	0–10	4.37±0.04Cab	3.42±0.03Caa	2.30±0.02Aaa	20.58±0.20Aba	359.97±3.58Cab	184.80±1.84Bcb	279.20±2.78Bbb	33.01±0.33Cab	56.92±0.57Cab
	10–20	4.26±0.04Bbb	3.06±0.03Bba	1.10±0.01Bba	21.47±0.21Aab	238.01±2.37Cba	228.27±2.27Aba	350.01±3.48Aaa	33.41±0.33Baa	57.61±0.57Baa
	20–40	4.14±0.04Bcb	2.66±0.03Aca	1.00±0.01Bca	20.30±0.20Bbb	183.78±1.83Cca	237.51±2.36Aaa	274.62±2.73Abb	25.36±0.25Aba	43.73±0.44Aba
EB4	0–10	5.27±0.05Aaa	7.02±0.07Aab	0.88±0.01Bab	16.55±0.16Bbb	794.75±7.91Aaa	213.84±2.13Aab	287.97±2.87Aaa	71.91±0.72Aab	123.97±1.23Aab
	10–20	3.93±0.04Cbb	3.25±0.03Aba	0.75±0.01Ccb	17.84±0.18Bab	318.11±3.17Aba	184.79±1.84Bcb	209.19±2.08Bba	34.55±0.34Aba	59.56±0.59Aba
	20–40	3.84±0.04Ccb	2.47±0.02Bca	0.81±0.01Cbb	18.10±0.18Cab	223.78±2.23Aca	188.78±1.88Bbb	193.24±1.92Bcaa	24.52±0.24Bca	42.28±0.42Bca
Note:(1) Uppercase letters indicate significant differences (p < 0.05) in evaluated parameters among mulching durations under identical urban proximity and soil depth;(2) Lowercase letters indicate significant differences (p < 0.05) among soil depths under identical urban proximity and mulching duration;(3) Superscript lowercase letters indicate significant differences (p < 0.05) among urban prox…
